# Supplementary material for: Mechanistic insights into the structure-based design of a CspZ-targeting Lyme disease vaccine
Source: Nat Commun. 2025 Apr 7;16:2898. doi: 10.1038/s41467-025-58182-x (PMC11973211; doi:10.1038/s41467-025-58182-x)
Supplement: Supplementary file 9 — Source Data [file 41467_2025_58182_MOESM9_ESM.xlsx]

## Sheet: Fig. 2B
Fig. 2B
Dilution rate (Log2-transform)	PBS			His-CspZ-YA			T67P			I80T			F105P			I115T			K136E			V142M			I183Y			G193M			CspZ-YA			C187S
4.32193	102.662	95.8175	99.2396	71.8632	68.4411	61.597	31.7649	45.8826	35.2943	50.3356	44.7427	55.9284	58.2627	52.9661	42.3729	42.8571	38.0952	47.6191	32.5866	40.7332	61.0998	37.6884	41.876	46.0637	34.3249	34.3249	57.2082	30.3439	47.2016	33.7154	71.8632	68.4411	61.597	44.4867	47.9088	61.597
5.32193	92.3955	95.8175	106.084	82.1293	88.9734	82.1293	63.5297	81.1769	70.5886	72.7069	89.4855	83.8926	79.4492	74.1525	84.7458	71.4286	76.1905	71.4286	61.0998	52.9532	65.1731	67.0017	71.1893	75.3769	53.3944	68.6499	72.4638	77.5455	74.174	80.9171	82.1293	88.9734	82.1293	88.9734	82.1293	78.7073
6.32193	112.928	95.8175	82.1293	92.3955	92.3955	88.9734	88.2357	81.1769	84.7063	89.4855	100.671	95.0783	95.339	90.0424	95.339	85.7143	90.4762	95.2381	65.1731	85.5397	81.4664	92.1273	83.7521	79.5645	76.2776	68.6499	87.7193	97.7748	94.4032	97.7748	92.3955	92.3955	88.9734	109.506	82.1293	95.8175
7.32193	92.3955	92.3955	112.928	99.2396	99.2396	102.662	105.883	95.2946	98.824	95.0783	100.671	100.671	95.339	100.636	105.932	100	95.2381	100	77.3931	81.4664	77.3931	100.502	96.3149	92.1273	91.5332	95.3471	87.7193	107.889	101.146	104.518	99.2396	99.2396	102.662	82.1293	102.662	102.662
8.32193	95.8175	106.084	109.506	95.8175	102.662	95.8175	109.412	102.353	98.824	100.671	106.264	100.671	105.932	100.636	95.339	100	104.762	100	81.4664	93.6864	97.7597	100.502	100.502	104.69	102.975	91.5332	95.3471	101.146	104.518	97.7748	95.8175	102.662	95.8175	102.662	102.662	99.2396
9.32193	99.2396	95.8175	99.2396	102.662	106.084	102.662	105.883	98.824	91.7651	100.671	100.671	95.0783	100.636	95.339	95.339	90.4762	100	100	89.613	97.7597	101.833	96.3149	92.1273	96.3149	99.1609	102.975	95.3471	101.146	107.889	104.518	102.662	106.084	102.662	95.8175	99.2396	92.3955
10.3219	99.2396	99.2396	106.084	99.2396	99.2396	102.662	102.353	105.883	98.824	95.0783	100.671	100.671	105.932	100.636	90.0424	100	95.2381	100	85.5397	105.906	93.6864	96.3149	100.502	104.69	95.3471	99.1609	91.5332	104.518	104.518	107.889	99.2396	99.2396	102.662	92.3955	102.662	106.084
11.3219	92.3955	88.9734	106.084	102.662	102.662	95.8175	91.7651	105.883	102.353	95.0783	100.671	100.671	95.339	100.636	100.636	85.7143	104.762	100	89.613	97.7597	101.833	92.1273	96.3149	100.502	99.1609	102.975	95.3471	104.518	107.889	101.146	102.662	102.662	95.8175	88.9734	102.662	102.662

## Sheet: Fig. 2C
Fig. 2C
	CspZ-YA			His-CspZ-YA
PBS	-	C187S		-	T67P	I80T	F105P	I115T	K136E	V142M	I183Y	G193M
NK	15.3057	19.7667		24.2512	16.6563	24.59	28.2074	29.5892	17.0181	13.6233	27.379	27.379
	14.016	19.8628		28.5154	9.68666	42.3122	28.7801	24.847	17.7285	30.2529	48.4693	22.6588
	25.3164	18.4814		26.1121	29.5892	22.0087	31.7129	29.1414	14.46	21.4812	33.0367	29.0004
	49.385	22.3779		35.3258	26.4647	36.3026	29.8778	29.7744	14.5606	22.1464	23.2958	35.4325
	43.3512	12.9601		26.1253	26.7599	11.4716	31.233	18.5584	26.3549	25.581	21.6456	26.2455
	23.3767	28.3053		21.2535

## Sheet: Fig. 2D
Fig. 2D
Dilution rate (Log2-transform)	PBS1_1			His-CspZ-YA			T67P			I80T			F105P			I115T			K136E			V142M			I183Y			G193M			CspZ-YA			C187S
4.32193	106.084	68.4411	95.8175	23.9544	20.5323	23.9544	38.8237	42.3531	31.7649	21.9539	27.4424	27.4424	21.1864	37.0763	26.483	27.0149	40.5223	36.0198	24.4399	36.6599	36.6599	55.6399	40.4654	35.4072	3.81388	11.4416	15.2555	35.727	28.5816	39.2998	23.9544	20.5323	23.9544	0	3.42205	3.42205
5.32193	88.9734	102.662	82.1293	54.7529	44.4867	47.9088	42.3531	56.4708	70.5886	43.9078	49.3963	49.3963	42.3729	58.2627	47.6695	54.0297	36.0198	49.5272	52.9532	57.0265	65.1731	55.6399	60.698	80.9307	15.2555	19.0694	22.8833	53.5906	57.1633	50.0179	54.7529	44.4867	47.9088	6.84411	10.2662	0
6.32193	78.7073	102.662	95.8175	78.7073	68.4411	95.8175	70.5886	70.5886	95.2946	71.3502	60.3732	82.3271	84.7458	79.4492	84.7458	72.0396	63.0347	63.0347	73.3198	65.1731	101.833	80.9307	80.9307	96.1052	26.6972	30.5111	45.7666	64.3087	75.0268	71.4541	78.7073	68.4411	95.8175	30.7985	20.5323	37.6426
7.32193	102.662	92.3955	99.2396	85.5514	92.3955	99.2396	102.353	98.824	95.2946	82.3271	87.8156	87.8156	100.636	105.932	95.339	72.0396	81.0446	81.0446	97.7597	93.6864	89.613	106.222	111.28	96.1052	30.5111	57.2082	61.0221	78.5995	85.7449	92.8903	85.5514	92.3955	99.2396	51.3308	34.2206	54.7529
8.32193	92.3955	106.084	92.3955	92.3955	106.084	92.3955	98.824	98.824	91.7651	87.8156	87.8156	98.7925	105.932	100.636	95.339	90.0495	94.552	81.0446	97.7597	97.7597	93.6864	111.28	106.222	101.163	83.9054	61.0221	72.4638	100.036	96.463	92.8903	92.3955	106.084	92.3955	75.2852	71.8632	78.7073
9.32193	85.5514	88.9734	106.084	85.5514	88.9734	106.084	91.7651	95.2946	98.824	98.7925	98.7925	93.3041	95.339	100.636	105.932	103.557	94.552	90.0495	89.613	97.7597	93.6864	96.1052	96.1052	106.222	87.7193	83.9054	95.3471	110.754	100.036	107.181	85.5514	88.9734	106.084	95.8175	99.2396	92.3955
10.3219	102.662	99.2396	102.662	102.662	99.2396	102.662	102.353	98.824	95.2946	93.3041	87.8156	104.281	111.229	95.339	95.339	99.0545	85.547	112.562	101.833	97.7597	97.7597	101.163	106.222	101.163	99.1609	91.5332	99.1609	96.463	107.181	100.036	102.662	99.2396	102.662	95.8175	102.662	106.084
11.3219	99.2396	102.662	99.2396	99.2396	102.662	99.2396	95.2946	91.7651	98.824	104.281	98.7925	87.8156	105.932	95.339	100.636	90.0495	85.547	103.557	89.613	93.6864	101.833	96.1052	101.163	106.222	99.1609	102.975	95.3471	107.181	110.754	107.181	99.2396	102.662	99.2396	102.662	106.084	95.8175

## Sheet: Fig. 2E
Fig. 2E
	CspZ-YA			His-CspZ-YA
PBS	-	C187S		-	T67P	I80T	F105P	I115T	K136E	V142M	I183Y	G193M
NK	43.4113	344.892		48.4555	51.4108	54.6065	56.7678	34.2968	48.6376	45.7912	171.374	49.0438
	37.6871	165.306		39.2837	38.479	42.3122	52.5639	66.6254	37.818	22.8322	157.805	54.0791
	51.8402	293.659		62.1312	43.8955	66.8104	58.1618	50.005	42.4885	38.5324	167.034	49.0438
	69.3585	258.317		75.3524	43.3813	61.606	51.4821	62.3795	36.3529	32.0666	166.918	46.3019
	32.1779	125.54		21.2515	52.6003	61.9916	48.3016	59.797	42.636	46.2378	158.024	46.1417
	34.9689	135.862		35.3635

## Sheet: Fig. 2F
Fig. 2F
Dilution rate (Log2-transform)	PBS			His-CspZ-YA			T67P			I80T			F105P			I115T			K136E			V142M			I183Y			G193M			CspZ-YA			C187S
4.32193	106.084	68.4411	95.8175	13.3333	13.3333	8.88889	5.59284	0	5.59284	5.48847	10.977	0	9.52381	4.7619	4.7619	4.50248	0	4.50248	12.5628	8.37521	8.37521	10.1163	5.05817	5.05817	10.1146	10.1146	13.4862	7.14541	3.57271	10.7181	13.3333	13.3333	8.88889	17.7778	8.88889	17.7778
5.32193	88.9734	102.662	82.1293	17.7778	15.5556	24.4444	16.7785	11.1857	5.59284	0	10.977	0	0	4.7619	4.7619	18.0099	22.5124	13.5074	16.7504	8.37521	4.1876	5.05817	0	5.05817	13.4862	10.1146	13.4862	14.2908	17.8635	28.5816	17.7778	15.5556	24.4444	11.1111	20	20
6.32193	78.7073	102.662	95.8175	28.8889	51.1111	35.5556	33.557	27.9642	27.9642	21.9539	10.977	16.4654	23.8095	28.5714	9.52381	18.0099	27.0149	31.5173	12.5628	20.938	25.1256	15.1745	30.349	0	13.4862	16.8577	20.2293	42.8725	42.8725	32.1543	28.8889	51.1111	35.5556	20	15.5556	20
7.32193	102.662	92.3955	99.2396	33.3333	51.1111	57.7778	44.7427	39.1499	44.7427	32.9308	27.4424	43.9078	23.8095	38.0952	33.3333	49.5272	40.5223	31.5173	37.6884	33.5008	37.6884	30.349	40.4654	30.349	23.6008	26.9723	26.9723	50.0179	57.1633	64.3087	33.3333	51.1111	57.7778	30	14.4444	26.6667
8.32193	92.3955	106.084	92.3955	51.1111	84.4444	82.2222	55.9284	50.3356	50.3356	54.8847	49.3963	60.3732	47.6191	52.3809	38.0952	67.5371	45.0248	58.5322	54.4389	62.8141	41.876	60.698	40.4654	50.5817	33.7154	37.087	40.4585	64.3087	67.8814	71.4541	51.1111	84.4444	82.2222	30	36.6667	43.3333
9.32193	85.5514	88.9734	106.084	84.4444	102.222	66.6667	72.7069	89.4855	83.8926	65.8617	82.3271	76.8386	66.6667	71.4286	71.4286	81.0446	72.0396	76.5421	67.0017	62.8141	71.1893	70.8144	75.8725	75.8725	47.2016	50.5732	67.4309	100.036	92.8903	96.463	84.4444	102.222	66.6667	55.5556	47.7778	60
10.3219	102.662	99.2396	102.662	95.5556	93.3333	108.889	106.264	111.857	89.4855	98.7925	104.281	93.3041	85.7143	90.4762	85.7143	81.0446	81.0446	90.0495	83.7521	87.9397	92.1273	85.9889	96.1052	96.1052	77.5455	80.9171	57.3162	107.181	103.608	103.608	95.5556	93.3333	108.889	80.5951	84.4444	75.8889
11.3219	99.2396	102.662	99.2396	91.1111	104.444	108.889	111.857	95.0783	95.0783	76.8386	87.8156	109.769	95.2381	100	85.7143	94.552	99.0545	90.0495	104.69	83.7521	87.9397	101.163	96.1052	106.222	94.4032	94.4032	97.7748	110.754	107.181	100.036	91.1111	104.444	108.889	111.111	93.3333	115.556

## Sheet: Fig. 2G
Fig. 2G
	His-CspZ-YA			CspZ-YA
PBS	-	C187S		-	T67P	I80T	F105P	I115T	K136E	V142M	I183Y	G193M
NK	245.912	814.065		285.132	264.111	270.972	161.344	434.737	174.611	181.522	1105.13	353.116
	184.951	1323.37		189.159	167.034	141.435	432.633	382.151	168.313	352.627	1746.2	154.13
	375.586	995.308		421.235	217.369	259.214	157.915	250.905	327.647	194.146	710.16	351.651
	237.371	710.652		258.132	284.05	153.384	361.788	221.782	330.155	354.097	1698.45	145.21
	168.112	523.121		201.126	299.207	225.346	351.651	212.012	174.974	179.894	1629.26	279.364

## Sheet: Fig. 3A
Fig. 3A
	Bb B31-A3
				CspZ-YA			His-CspZ-YA
Uninfect.	PBS	OspA		-	C187S		-	I183Y
	20644.8	8432.03		19874	11209.4		n.d.	n.d.
	11348.1	7596.38		55892.7	11033.9
	9623.45	10440.8		91285.8	8427.91
	11341	57152.6		38456.2	25952.5
	7542.05	34314.4		119766	8.9388
	1	15319.6		1	1
	47734.6	8432.03		3956.41	1359.18
	17310.9			3102.36	7492.5

## Sheet: Fig. 3B
Fig. 3B
	Bb B31-A3
				CspZ-YA			His-CspZ-YA
Uninfect.	PBS	OspA		-	C187S		-	I183Y
1.53	31.507	22.12		7	37.5805		n.d.	n.d.
1.21	119.449	19.18		30.61	19.3051
1.85	14	19.78		4.5	7.9
1.9	46	61.3		22	16
1.11	12.67	67		19	91
				28	28

## Sheet: Fig. 3C
Fig. 3C
	Bb B31-A3
				CspZ-YA			His-CspZ-YA
Uninfect.	PBS	OspA		-	C187S		-	I183Y
1	853.442	1485.8		2364.64	4551.45		n.d.	n.d.
1	806.8	207.486		782.527	7700.39
1	5916.81	324.359		67.6898	199.9
1	3542.47	317.226		1757.94	4395.13
1	2511.35	1954.71		2456.16	6820.74
				371.858	5290.3

## Sheet: Fig. 3D
Fig. 3D
	Bb B31-A3
				CspZ-YA			His-CspZ-YA
Uninfect.	PBS	OspA		-	C187S		-	I183Y
1	57.1135	332.873		45.7582	170.306		n.d.	n.d.
1	223.546	527.436		82.7638	186.091
1	516.485	301.766		111.746	35.3747
1	1401.25	16.2113		2699.3	1215.27
1	1058.13	459.364		925.35	4372.42
				245.152	8227.43

[truncated: 41 more sheets: Fig. 3E, Fig. 3F, Fig. 3G, Fig. 3H, Fig. 3I, Fig. 3J, Fig. 3K, Fig. 3L, Fig. 3M, Fig. 3N, Fig. 3O, Fig. 3P, Fig. 3Q, Fig. 3R, Fig. 4 inset, Fig. 5A, Fig. 5B, Fig. 5C, Fig. 5D, Fig. 5E …]
